# Supplementary material for: Bispecific Anti-HIV Immunoadhesins That Bind Gp120 and Gp41 Have Broad and Potent HIV-Neutralizing Activity
Source: Vaccines (Basel). 2021 Jul 12;9(7):774. doi: 10.3390/vaccines9070774 (PMC8310024; doi:10.3390/vaccines9070774)
Supplement: Supplementary file 1 [file vaccines-09-00774-s001.zip]

Archive with 1 entries (1 files):
- vaccines-1263835-supplementary.xlsx
