# Supplementary material for: Bispecific Anti-HIV Immunoadhesins That Bind Gp120 and Gp41 Have Broad and Potent HIV-Neutralizing Activity
Source: Vaccines (Basel). 2021 Jul 12;9(7):774. doi: 10.3390/vaccines9070774 (PMC8310024; doi:10.3390/vaccines9070774)
Supplement: Supplementary file 1 [file vaccines-09-00774-s001.zip › vaccines-1263835-supplementary.xlsx]

## Sheet: Raw Data
Supplemental Table 1, sheet 1: IC50 values for neutralization in TZM-bl cells
Referred to in line 151 of manuscript
			IC501
Virus Stock	Clade	Neut Tier	Antibody Name:	7B2	7B2+ CD4183	CD4-IgG2	CD4(D2)-2H2-7B2	CD4(D1)-H4-7B2	CD4(D1)-2H2-7B2	CD4(D2)-H4-7B2	8ANC195	CH01-31
6535.3	Clade B	1B	ID#6906	>33	1.57	1.61	0.09	0.02	0.03	0.03	>33	0.7
QH0692.42	Clade B	2	ID#1309	>33	2.86	0.79	2.76	0.54	0.96	2.87	5.61	2.54
SC422661.8	Clade B	2	ID#576	>33	16.86	8.76	2.68	0.5	0.64	5.09	0.58	0.57
PVO.4	Clade B	2	ID#1312	>33	12.12	>33	1.64	0.2	0.33	3.33	0.28	0.78
AC10.0.29	Clade B	2	ID#764	>33	10.59	15.38	7.94	1.92	2.52	10.74	0.94	0.61
RHPA4259.7	Clade B	2	ID#5371	>33	5.76	5.87	0.67	0.18	0.19	1.58	0.49	0.26
THRO4156.18	Clade B	2	ID#968	>33	0.57	0.87	2.23	0.77	0.76	0.92	>33	4.5
REJO4541.67	Clade B	2	ID#792	>33	0.92	1.75	1	0.12	0.32	0.74	0.33	0.13
TRJO4551.58	Clade B	2	ID#762	>33	>33	>33	3.84	0.13	1.7	32.06	0.53	0.39
WITO4160.33	Clade B	2	ID#2244	>33	11.26	4.38	4.59	1.43	2.06	14.44	>33	0.03
CAAN5342.A2	Clade B	2	ID#996	>33	22.66	>33	3.81	0.16	1.36	20.36	>33	>16.70
TRO.11	Clade B	2	ID#1788	>33	24.81	12.91	5.2	2.66	1.98	>33.3	0.22	0.2
Du156.12	Clade C	2	ID#753	>33	18.07	>33	8.16	0.72	2.98	14.41	0.44	0.45
Du172.17	Clade C	2	ID#1300	>33	4.3	2.21	2.52	0.47	0.35	1.36	16.29	0.65
Du422.1	Clade C	2	ID#3802	>33	20.85	21.16	10.17	0.93	2.94	16.07	24.32	>16.70
ZM197M.PB7	Clade C	1B	ID#2230	>33	7.27	>33	17.31	6.55	5.97	12.57	13.18	1.09
ZM214M.PL15	Clade C	2	ID#2683	>33	11.35	19.59	6.77	1.09	1.02	8.28	1.83	1.92
ZM233M.PB6	Clade C	2	ID#729	>33	5.16	10.9	4.57	0.48	1.34	4.72	12.53	0.05
ZM249M.PL1	Clade C	2	ID#916	>33	18.08	21.54	4.74	0.02	1.56	12.79	>33	0.03
ZM53M.PB12	Clade C	2	ID#822	>33	13.24	10.51	4.96	1.11	0.74	4.11	11.27	7.13
ZM109F.PB4	Clade C	2	ID#2657	>33	0.26	0.22	0.7	0.24	0.14	0.16	>33	0.09
ZM135M.PL10a	Clade C	2	ID#1496	>33	13.5	14.8	0.12	0.01	0.01	1.26	>33	1.75
CAP45.2.00.G3	Clade C	2	ID#5351	>33	14.39	1.36	6.02	0.46	1.15	5.54	23.95	0.11
CAP210.2.00.E8	Clade C	2	ID#1036	>33	3.55	2.86	3.47	0.62	2.01	5.28	>33	4.73
25710-2.43	Clade C	2	ID#1305	>33	1.55	0.37	1.1	0.64	0.9	16.61	1.26	0.39
Ce1176_A3	Clade C	2	ID#6453	>33	6.89	1.17	1.29	0.56	1.35	29.51	4.96	0.1
Ce703010217_B6	Clade C	2	ID#2532	>33	6.63	1.62	0.12	0.14	0.1	2.31	>33.3	0.14
Q842.d12	Clade A	2	ID#4390	>33	>33	>33	11.64	0.5	4.52	>33	>33	0.02
Q259.d2.17	Clade A	2	ID#2208	>33	15.15	7.42	2.44	0.45	0.77	6.36	>33	12.23
Q769.d22	Clade A	2	ID#2661	>33	0.69	2.56	1.48	0.27	0.52	1.46	0.32	0.08
Q461.e2	Clade A	2	ID#3277	>33	19.19	19.2	2.2	0.13	1.6	11.26	1.6	0.42
246-F3_C10_2	Clade AC	2	ID#6669	>33	14.62	2.57	1.12	0.45	1.44	>33.3	>33.3	0.2
CH119.10	Clade AE	2	ID#2501	>33	12.83	0.55	0.72	0.48	0.67	13.5	1.43	1.15
BJOX002000.03.2	CRF01_AE	2	ID#6673	>33	1.86	0.08	0.47	0.47	0.41	8.61	0.55	2.48
CNE55	Clade AE	2	ID#5449	>33	13.35	1.81	0.94	0.76	0.67	19.93	1.67	0.18
C3347.c11	Clade AE	2	ID#6466	>33	>33	>33	0.37	0.03	0.05	5.68	>33	0.35
C1080.c03	Clade AE	2	ID#2787	>33	10.57	3.81	1.03	0.09	0.36	1.41	0.3	0.07
427299.c12	Clade AE	2	ID#3475	>33	7.28	10.31	0.4	0.02	0.04	2.52	2.02	0.5
816763.c02	Clade AE	2	ID#3477	>33	0.96	0.17	0.03	0.01	0.01	0.01	1.95	0.1
C2101.c01	Clade AE	2	ID#3453	>33	14.09	21.81	2.88	0.24	1.12	8.58	1.48	0.29
C4118.c09	Clade AE	2	ID#3070	>33	12.84	10.92	0.41	0.02	0.19	2.9	0.2	0.26
CNE5	Clade AE	2	ID#5273	>33	14.33	24.8	3.88	0.51	0.79	7.01	1.42	0.33
BJOX015000.11.5	Clade AE	2	ID#3281	>33	15.99	12.96	0.11	0.03	0.02	0.13	0.7	0.54
X1632_S2_B10	Clade G	2	ID#6671	>33	2.49	0.19	0.7	0.44	0.6	10.4	0.78	0.08
SVA-MLV	neg. ctrl.		ID#6565	>33	>33.3	>33.3	>33.3	>33.3	>33.3	>33.3	>33.3	>16.7
1Values are the antibody concentration (ug/ml) at which relative luminescence units (RLUs) were reduced 50% compared to virus control wells (no test sample).

## Sheet: Stats
Supplemental Table 1, sheet 2: Statistical comparisons of breadth by potency plots
Referred to in line 158 of the manuscript
	CD4(D1)-H4-7B2	CD4(D1)-2H2-7B2	CD4(D2)-H4-7B2	CD4(D2)-2H2-7B2	CD4(D1)-H4-7B2	CD4(D1)-2H2-7B2	CD4(D2)-H4-7B2	CD4(D2)-2H2-7B2	CD4(D1)-2H2-7B2	CD4(D2)-H4-7B2
	vs.	vs.	vs.	vs.	vs.	vs.	vs.	vs.	vs.	vs.
	7B2+ CD4183	7B2+ CD4183	7B2+ CD4183	7B2+ CD4183	CD4-IgG2	CD4-IgG2	CD4-IgG2	CD4-IgG2	CD4(D2)-2H2-7B2	CD4(D1)-H4-7B2
Wilcoxon matched-pairs signed rank test
P value	<0.0001	<0.0001	0.0433	<0.0001	<0.0001	<0.0001	0.1215	<0.0001	<0.0001	<0.0001
Exact or approximate P value?	Exact	Exact	Exact	Exact	Exact	Exact	Exact	Exact	Exact	Exact
P value summary	****	****	*	****	****	****	ns	****	****	****
Significantly different (P < 0.05)?	Yes	Yes	Yes	Yes	Yes	Yes	No	Yes	Yes	Yes
One- or two-tailed P value?	Two-tailed	Two-tailed	Two-tailed	Two-tailed	Two-tailed	Two-tailed	Two-tailed	Two-tailed	Two-tailed	Two-tailed
Sum of positive, negative ranks	2.000 , -988.0	3.000 , -987.0	306.0 , -640.0	48.50 , -941.5	21.50 , -968.5	41.00 , -949.0	344.0 , -602.0	105.0 , -885.0	18.50 , -971.5	944.0 , -2.000
Sum of signed ranks (W)	-986	-984	-334	-893	-947	-908	-258	-780	-953	942
Number of pairs	44	44	44	44	44	44	44	44	44	44
Number of ties (ignored)	0	0	1	0	0	0	1	0	0	1
Median of differences
Median	-11.2	-11.06	-1.92	-8.325	-7.615	-7.385	-1.34	-5.375	-1.385	5.78
How effective was the pairing?
rs (Spearman)	-0.00395	0.3986	0.5658	0.387	0.0135	0.3949	0.3308	0.5007	0.8754	0.4868
P value (one tailed)	0.4899	0.0037	<0.0001	0.0047	0.4654	0.004	0.0141	0.0003	<0.0001	0.0004
P value summary	ns	**	****	**	ns	**	*	***	****	***
Was the pairing significantly effective?	No	Yes	Yes	Yes	No	Yes	Yes	Yes	Yes	Yes
